# Supplementary material for: Ultrasound evaluation of gallbladder wall thickness for predicting severe dengue: a systematic review and meta-analysis
Source: Ultrasound J. 2025 Feb 3;17:12. doi: 10.1186/s13089-025-00417-5 (PMC11790530; doi:10.1186/s13089-025-00417-5)
Supplement: Supplementary file 3 — Supplementary Material 3: Table S2 [file 13089_2025_417_MOESM3_ESM.xlsx]

## Sheet: Sheet1
Study ID (e.g. Harandi et al. 2008)	Study design (e. g. cohort, cross-sectional, case-controls)	Country	Follow-up period (e.g. July 2010- Feb 2020)	Mean Age participants with dengue	Male% of participants	Imaging modality (e.g. US, CT)	Operator number and status	Criteria of GBWT (e.g. WT 3mm or higher)	A summary of study conclusion of the results from GBWT as a predictor of D. severity, paraphrased)	Dengue severity classification( e.g. WHO 1986, WHO 1997, WHO 2009, thrombocytopenia, shock, plasma leakage, or anything else)	Group 1 characteristic (e.g. DF, DSS, DHF, Severe dengue, Mild dengue, DWWS, or anything else)	number of participants in group 1	Group 2 characteristic (e.g. DF, DSS, DHF, Severe dengue, Mild dengue, DWWS, or anything else)	number of participants in group 2	Group 3 characteristic (e.g. DF, DSS, DHF, Severe dengue, Mild dengue, DWWS, or anything else)	number of participants in group 3	Group 4 characteristic (e.g. DF, DSS, DHF, Severe dengue, Mild dengue, DWWS, or anything else)	number of participants in group 4	Group 1 (the most severe one) characteristic	Participants with GBWT in G1	Participants W/O GBWT in G1	Group 2 characteristic	Participants with GBWT in G2	Participants W/O GBWT in G2	Group 3 characteristic	Participants with GBWT in G3	Participants W/O GBWT in G3	Group 4 characteristic	Participants with GBWT in G4	Participants W/O GBWT in G4
Adil, B., et al 2020	Cohort	Pakistan	September 2019- January 2020	33 ± 13	0.678	US	two experienced radiologists	GBWT above 3mm	GBWT is strongly correlated with DHF and should be assesed in all of these patients	who 1997	DSS	6	DHF	68	DF	106			DSS	6	0	DHF	62	6	DF	1	105
Agarwal, N. and P. Jain (2016)	Cohort	india	june 2015- november 2015	not reported	not reported	US	not reported	GBWT above 3mm	US is a reliable tool for plasma leakage diagnosis and may predict severity of dengue	platelet count	<50000/mm3	58	50000-100000/mm3	49	>100000	19			<50000/mm3	56	2	50000-100000/mm3	31	18	>100000	5	14
Asghar, M. S., et al. (2022)	Cross-sectional	Pakistan	not reported	33.17 ± 13.63	0.548	US		GBWT above 3mm	GBWT has higher sensitivity and speceficity for predicting bleeding effect than plt count	plt count and bleeding events	Regression analysis of multiple factors with GBWT								Regression analysis of multiple factors with GBWT
Bandyopadhyay, D., et al. (2016)	Cross-sectional	india	july 2014- june 2015	not reported	0.555	US	not reported	not reported	hepatobiliary derangement is seen more commonly in severe cases	who 1997	DSS	25	DHF	26	DF	59			DSS	20	5	DHF	21	5	DF	30	29
Bharath Kumar Reddy, K. R., et al. (2013).	Cohort	india	september 2010- july 2012	Children	not reported	US	one exprienced radiologist	GBWT above 3mm	Us is useful to predict severity of dengue in children	who 1997 (only DHF grades comparison)	DHF grade iv	44	DHF grade iii	132	DHF grade ii	96	DHF grade i	52	DHF grade iv	42	2	DHF grade iii	112	20	DHF grade ii	60	36	DHF grade i	32	20
Binh, P. T., et al. (2009	Cohort	vietnam	july 2007- october 2007	24.8 ± 7.3	0.576	US	not reported	not reported	Eearly symptoms are associated worth severity of dengue	thrombocytopenia	plt < 100,000	51	plt > 100,000	100					plt < 100,000	20	31	plt > 100,000	10	90
Chacko, B. and G. Subramanian (2008)	Cohort	india	september 2005-december 2005	7.87	0.6	US		not reported	GBWT is not correlated with dengue severity	based on DSS or non-DSS (including DHF and DF)	DSS	not reported	non DSS	not reported					DSS	11	not reported	non DSS	5	not reported
Chaudhary, S., et al. (2023)	Cohort	Inida	october 2016-december 2017	30.5 ± 13.4	0.68	US	one radiologist >10 years exprence, and 1 year experience	GBWT above 3mm	us is a reliable indicator for dengue severity	pongpan et al scoring system	DSS	17	DHF	146	DF	255			DSS	16	1	DHF	67	79	DF	54	201
de Araújo Tavares, M., et al. (2019).	Cross-sectional	Brazil	january 2011-may 2011	31	0.195	US	one physician	GBWT above 3mm	GBWT is a confident marker for severe dengue	WHO 2009	severe dengue	87	dengue with warning sign	31	dengue without warning	0			severe dengue	42	45	dengue with warning sign	8	23	dengue without warning	0
Donaldson, C. D., et al. (2021).	Cohort	Sri Lanka	december 2016-august 2018	34	0.488	US	two radiologists with >10 years experience	not reported	abnormal US is a good predictor for development of severe dengue	who 2009	severe dengue	70	Dengue with or without warning sign	106					severe dengue	29	41	Dengue with or without warning sign	5	101
Sahana et al. 2014	Cohort	South India	July 2012 - February 2013	8	0.679	US	not reported	not reported	Gallbladder wall thickening among other factors like ascites, abnormal liver function test, hepatomegaly and plerural effusion was an indicator and marker of sever dengue	WHO 2009	Severe dengue	20	Dengue with warning signs	22	Dengue without warning signs	39			Severe dengue	17	3	Dengue with warning signs	17	5	Dengue without warning signs	9	30
Santhosh et al. 2014	cross-sectional	India	April 2012 - August 2012	26 (estimate)	not reported	US	one radiologist >5 years exprence	not reported	Gallbladder wall thickening and degree of thrombocytopenia have a strong relationship	thrombocytopenia	thrombocytopenia, <40,000	46	thrombocytopenia, 40,000 - 80,000	30	thrombocytopenia, 80,000 - 150,000	15	no thrombocytopenia >150,000	5	thrombocytopenia, <40,000	45	1	thrombocytopenia, 40,000 - 80,000	26	4	thrombocytopenia, 80,000 - 150,000	3	12	no thrombocytopenia >150,000	0	5
Setiawan et al. 1995	Cohort	Indonesia	November 1990 - February 1993	5 months to 14 years	not reported	US	not reported	GBWT above 3mm	Gallbladder wall thickening have a strong relationship with severity and progression in DHF	WHO 1986 (with modification for bleeding manifestation)	severe (grades iii-IV)	48	mild DHF (grades i-ii)	48					severe (grades iii-IV)	45	3	mild DHF (grades i-ii)	16	32
Setiawan et al. 1998	Cohort	Indonesia	November 1990 - June 1994	5 months to 14 years	0.507	US	not reported	GBWT above 3mm	Gallbladder wall thickening can be use in diagnosis of DHF and gall bladder wall thickening >5mm is an indicator of severity	WHO 1986 (with modification for bleeding manifestation)	severe (grades iii-IV)	75	mild DHF (grades i-ii)	73					severe (grades iii-IV)	71	4	mild DHF (grades i-ii)	23	50
Tauseef et al. 2019	cross-sectional	pakistan	not reported	30	0.76	US		not reported	ultrasound grade have a strong relationship with shock as an outcome in DHF	Outcomes (shock or Recovered)	shock	7	Recovered	43					shock	7	0	Recovered	43	0
Uthraraj et al. 2022	retrospective cohort	India	3 months	9.17	not reported	US		>5mm	Gallbladder wall thickening can predict severity	day 1 thrombocytopenia and plasma leakage	NOT IN NUMBER, ONLY P VALUE ARE REPORTED	?
Vedaraju 2016	cross-sectional	India	uly 2015 - September 2015	27.8 (estimate)	0.53	US	not reported	not reported	Gallbladder wall thickening was the most frequent finding on ultrasound and was more common in individuals with a platelet count of less than 80,000, indicating severity	thrombocytopenia	thrombocytopenia, <40,000	54	thrombocytopenia, 40,000 - 80,000	33	thrombocytopenia, 80,000 - 150,000	12	no thrombocytopenia >150,000	1	thrombocytopenia, <40,000	53	1	thrombocytopenia, 40,000 - 80,000	29	4	thrombocytopenia, 80,000 - 150,000	3	9	no thrombocytopenia >150,000	0	1
Venkata Sai et al. 2005	cross-sectional	South India	June 2002 - July 2002	5	0.625	US	not reported	not reported	Gallbladder wall thickening was the first and most common finding in US	only by age	underwent the study on second to third day of fever	32	underwent the study on fifth to seventh day of fever	56	serologically negative patients	40			underwent the study on second to third day of fever	32	0	underwent the study on fifth to seventh day of fever	56	0	serologically negative patients	not reported	not reported
Yousaf et al 2011	cross-sectional	pakistan	August 2010 - December 2010	29	0.544	US	not reported	GBWT above 3mm	Gallbladder wall thickening was one of the early signs of milder disease, but it also predicts severity	WHO 2009	DSS	6	DHF	49	CDF	103			DSS	6	0	DHF	49	0	CDF	83	20
Zulkarnain et al 2004	cross-sectional	Indonesia	January 1997 - December 1997	not reported	not reported	US	not reported	GBWT above 2mm in fundus (edema)	Gallbladder edema have a weak relationship with hemoconcentration (indicate plasma leakage)	hemoconcentration (plasma leakage)	Increased of hematocrite levels >20%	8	Increased of hematocrite level 10-20%	20	Increased of hematocrite level <10%	29			Increased of hematocrite level >20%	5	3	Increased of hematocrite level 10-20%	6	14	Increased of hematocrite level <10%	6	23
Ibrahim et al. 2022	cross-sectional	malaysia	March - September 2018	39 ± 15	not reported	US	not reported	GBWT above 3 mm	this study indicates a link between GBWT and dengue severity. Both GBWT and age can effectively predict the severity of dengue with high accuracy.	WHO 2009	severe dengue	21	Dengue with warning signs	23					severe dengue	19	2	Dengue with warning signs	7	16
Jain et al. 2024	cross-sectional	India	March 2017 - March 2018	not reported	not reported	US		GBWT above 3 mm	Strong correlations between ultrasound findings and disease severity highlight its role in risk assessment and clinical decision-making. Bedside ultrasound enables early detection of complications, leading to timely interventions and improved patient outcomes.	not reported	severe dengue	11	Moderate dengue	23	mild dengue	21			Severe	not reported	not reported	Moderate	not reported	not reported	Mild	not reported	not reported
Mallhi et al. 2015	Cohort	malaysia	Jan 2008 - Dec 2013	30.69±16.13	0.567	not reported	not reported	not reported	A thick gallbladder may indicate a higher risk for patients developing DHF.	WHO 2011	DSS	10	DHF	69	DF	588			DSS&DHF	4	75	DF	5	583
Michels et al. 2013	Cohort	Indonesia	March 2011- January 2012	severe dengue: 19(15–29) non severe dengue: 22(19–30)	0.5757	US	exprienced physicians	GBWT above 3 mm	using serial ultrasonography could significantly improve the clinical management of dengue patients.	WHO 2009	severe dengue	11	non severe dengue	55					severe dengue	11	0	non severe dengue	37	18
Nainggolan et al. 2018	diagnostic study	Indonesia	July 2011 -October 2012	24.2 ± 10	0.522	US	experienced sonographer	GBWT above 3 mm	GBWT can serve as a supplementary criterion to enhance the clinical diagnosis of dengue with plasma leakage.	WHO 1997	plasma leakage during treatment	46	no plasma leakage during treatment	23					plasma leakage during treatment	30	16	no plasma leakage during treatment	7	16
Oliveira et al. 2009	Prospective cohort	Brazil	January - April 2009	8.3	0.5135	US	one radiology resident, and one sonographer with >5 years experience, reviewed by a radiologist with 37 years experience	GBWT above 3 mm	GBWT can diagnose and monitor patients with severe dengue fever and should not be mistaken for acalculous cholecystitis.	WHO 1997	severe dengue	37							severe dengue	33	4
Osorio et al. 2023	Pragmatic prospective cohort	colombia	April 2019-March 2020	median age of 16.2 (range 2–85)	0.444	US	one general physician, and one experienced radiologist	GBWT above 3 mm	GBWT were the most frequent point-of-care ultrasound findings.	WHO 2009	Dengue with warning signs	98	Dengue without warning signs	80					Dengue with warning signs	6	40	Dengue without warning signs	2	28
Parmar et al. 2017	cross-sectional	India	July 2015-December 2015	32.28 ± 15.0	0.645	US	one radiologist	GBWT above 3 mm	Identifying the gallbladder wall thickness (GBWT) pattern can help assess disease severity. A shift from a honeycomb pattern to a uniform echogenic pattern indicates clinical recovery, while a change from normal to a honeycomb pattern suggests deterioration.	WHO 2009	severe dengue	29	severe dengue with warning sign	26	severe dengue without warning sign	38			severe dengue	28	1	severe dengue with warning sign	15	11	severe dengue without warning sign	11	27
Parmar et al. 2019	cross-sectional	India	2016	ranging from 1 to 81 years.	0.5942	US	one radiologist	GBWT above 3 mm	The "honeycomb" pattern of gallbladder wall thickness (GBWT) is a key indicator in severe dengue fever, exhibiting high sensitivity and specificity, which aids in early diagnosis.	WHO 2009	severe DF	84	DF with warning signs	61	DF without warning signs	99			severe DF	78	6	DF with warning signs	41	20	DF without warning signs	31	68
Pothapregada et al. 2016	retrospective cohort	India	August 2012 -January 2015	7 ± 3.3	0.545	US	one radiologist	GBWT above 3 mm	Severe dengue infection and the degree of thickening were directly related to dengue severity and served as an early indicator of plasma leakage.	severe plasma leakage in the form of shock, severe bleeding and severe organ impairment (WHO 2011)	severe dengue	95	non severe dengue	159					severe plasma leakage in the form of shock, severe bleeding and severe organ impairment	23	72	non severe dengue	2	157
Not included in meta analysis
